# Supplementary material for: ﻿Oreonectes qinae (Teleostei, Cypriniformes, Nemacheilidae), a new loach species from Guangxi, China
Source: Zookeys. 2025 Oct 15;1255:365–77. doi: 10.3897/zookeys.1255.158447 (PMC12547427; doi:10.3897/zookeys.1255.158447)
Supplement: XML Treatment for Oreonectes qinae [file zookeys.1255.158447-treatment1.xml]

<!DOCTYPE tp:taxon-treatment
  PUBLIC "-//TaxonX//DTD Taxonomic Treatment Publishing DTD v0 20100105//EN" "tax-treatment-NSO.dtd">
<tp:taxon-treatment xmlns:tp="http://www.plazi.org/taxpub"><tp:treatment-meta><kwd-group><label>Taxon classification</label><kwd>
                <named-content content-type="kingdom">Animalia</named-content>
              </kwd><kwd>
                <named-content content-type="order">Cypriniformes</named-content>
              </kwd><kwd>
                <named-content content-type="family">Nemacheilidae</named-content>
              </kwd></kwd-group><mixed-citation publication-type="journal"><person-group><name><surname>Chen</surname><given-names>Zhuo-Ni</given-names></name><name><surname>Mo</surname><given-names>Cai-Huan</given-names></name><name><surname>Du</surname><given-names>Li-Na</given-names></name><name><surname>Zhang</surname><given-names>Li-Na</given-names></name></person-group><article-title>﻿<italic><tp:taxon-name><tp:taxon-name-part taxon-name-part-type="genus" reg="Oreonectes">Oreonectes</tp:taxon-name-part> <tp:taxon-name-part taxon-name-part-type="species" reg="qinae">qinae</tp:taxon-name-part></tp:taxon-name></italic> (<tp:taxon-name><tp:taxon-name-part taxon-name-part-type="subclass">Teleostei</tp:taxon-name-part></tp:taxon-name>, <tp:taxon-name><tp:taxon-name-part taxon-name-part-type="order">Cypriniformes</tp:taxon-name-part></tp:taxon-name>, <tp:taxon-name><tp:taxon-name-part taxon-name-part-type="family">Nemacheilidae</tp:taxon-name-part></tp:taxon-name>), a new loach species from Guangxi, China</article-title><source>Zookeys</source><day>15</day><month>10</month><year>2025</year><volume>1255</volume><fpage>365</fpage><lpage>377</lpage><pub-id pub-id-type="doi">10.3897/zookeys.1255.158447</pub-id></mixed-citation></tp:treatment-meta><tp:nomenclature><label>﻿</label><tp:taxon-name><object-id xmlns:xlink="http://www.w3.org/1999/xlink" content-type="arpha" xlink:type="simple">51D6BE3A-2C00-5A45-BA21-1CDF035877D5</object-id>
              <tp:taxon-name-part taxon-name-part-type="genus" reg="Oreonectes">Oreonectes</tp:taxon-name-part>
              <tp:taxon-name-part taxon-name-part-type="species" reg="qinae">qinae</tp:taxon-name-part>
              <object-id xmlns:xlink="http://www.w3.org/1999/xlink" content-type="zoobank" xlink:type="simple">https://zoobank.org/9FF0EFA1-192D-45F7-A439-7D3E06679A07</object-id>
            </tp:taxon-name><tp:taxon-authority>Chen, Mo, Zhang &amp; Du</tp:taxon-authority><tp:taxon-status xmlns:xlink="http://www.w3.org/1999/xlink" xlink:type="simple">sp. nov.</tp:taxon-status><xref ref-type="table" rid="T1">Tables 1</xref><xref ref-type="table" rid="T2">, 2</xref><xref ref-type="fig" rid="F1">, Figs 1</xref><xref ref-type="fig" rid="F2">, 2</xref><xref ref-type="fig" rid="F3">, 3</xref><xref ref-type="fig" rid="F4">, 4</xref></tp:nomenclature><tp:treatment-sec sec-type="type material" id="SECID0EADAE"><title>Type material.</title><p><bold><italic>Holotype</italic></bold> • KIZ2024010559, holotype, 78.6 mm <abbrev xmlns:xlink="http://www.w3.org/1999/xlink" xlink:title="standard length" id="ABBRID0ELDAE" xlink:type="simple">SL</abbrev>, female; China: Guangxi Zhuang Autonomous Region: Gutingshan Forest Park, Youfeng District, Liuzhou City, Liujiang River, <named-content xmlns:xlink="http://www.w3.org/1999/xlink" content-type="dwc:verbatimCoordinates" xlink:type="simple"><named-content content-type="geo-json" specific-use="{&#34;type&#34;:&#34;Point&#34;,&#34;coordinates&#34;:[109.516950,24.323250]}" id="NCID0ESDAE" xlink:type="simple">24.32325°N, 109.51695°E</named-content></named-content>; collected by Z.S. Qin and Y. Cai, December 2024. <bold><italic>Paratypes</italic></bold> • KIZ2024010560–563, four specimens, 46.3–70.5 mm <abbrev xmlns:xlink="http://www.w3.org/1999/xlink" xlink:title="standard length" id="ABBRID0E1DAE" xlink:type="simple">SL</abbrev>, female; KIZ2024010564, 52.1 mm <abbrev xmlns:xlink="http://www.w3.org/1999/xlink" xlink:title="standard length" id="ABBRID0E5DAE" xlink:type="simple">SL</abbrev>, male, data same as holotype.</p></tp:treatment-sec><tp:treatment-sec sec-type="material" id="SECID0ECEAE"><title>Other materials.</title><p>• KIZ2024010565–571, eight specimens, 30.2–40.0 mm <abbrev xmlns:xlink="http://www.w3.org/1999/xlink" xlink:title="standard length" id="ABBRID0EIEAE" xlink:type="simple">SL</abbrev>, preserved in 99% ethanol for molecular study, data same as the type specimens.</p></tp:treatment-sec><tp:treatment-sec sec-type="etymology" id="SECID0EMEAE"><title>Etymology.</title><p>The species name, <italic><tp:taxon-name><tp:taxon-name-part taxon-name-part-type="genus" reg="Oreonectes"/><tp:taxon-name-part taxon-name-part-type="species" reg="qinae">qinae</tp:taxon-name-part></tp:taxon-name></italic>, is in recognition of the contributions of Zi-Shan Qin to the collection of the present specimens and dedicated efforts in fieldwork. We suggest the Chinese vernacular name “覃氏岭鳅”.</p></tp:treatment-sec><tp:treatment-sec sec-type="diagnosis" id="SECID0E3EAE"><title>Diagnosis.</title><p>This new species can be distinguished from all known species of <italic><tp:taxon-name><tp:taxon-name-part taxon-name-part-type="genus" reg="Oreonectes">Oreonectes</tp:taxon-name-part></tp:taxon-name></italic> by a combination of the following characteristics: color pattern present; swim bladder degenerated; black longitudinal stripe from posterior upper pectoral fin to caudal-fin base; dorsal-fin origin posterior to pelvic-fin origin; tip of pelvic fin not reaching anus; caudal fin with irregular black markings; caudal fin rounded; maxillary barbel not reaching posterior margin of opercula; without dark brown V-shaped marking on dorsal surface of head; 16 branched caudal-fin rays; and 12 inner-gill rakers on first gill arch.</p></tp:treatment-sec><tp:treatment-sec sec-type="description" id="SECID0EJFAE"><title>Description.</title><p>The morphometric and meristic data of <italic><tp:taxon-name><tp:taxon-name-part taxon-name-part-type="genus" reg="Oreonectes">Oreonectes</tp:taxon-name-part> <tp:taxon-name-part taxon-name-part-type="species" reg="qinae">qinae</tp:taxon-name-part></tp:taxon-name></italic> sp. nov. are provided in Table <xref ref-type="table" rid="T1">1</xref>. Body elongated and cylindrical (Fig. <xref ref-type="fig" rid="F1">1A</xref>), slight elevation of head-dorsal junction, deepest body depth 13.2%–19.8% of <abbrev xmlns:xlink="http://www.w3.org/1999/xlink" xlink:title="standard length" id="ABBRID0ECGAE" xlink:type="simple">SL</abbrev>, deepest body depth anterior to dorsal-fin origin, decreasing depth from dorsal-fin origin to caudal-fin base, dorsal-fin origin closer to the posterior margin of the operculum than to caudal-fin base. Head flattened, head width longer than height, head width 60.9%–72.6% of <abbrev xmlns:xlink="http://www.w3.org/1999/xlink" xlink:title="lateral head length" id="ABBRID0EGGAE" xlink:type="simple">HL</abbrev>, head height 43.5%–54.5% of <abbrev xmlns:xlink="http://www.w3.org/1999/xlink" xlink:title="lateral head length" id="ABBRID0EKGAE" xlink:type="simple">HL</abbrev>. Whole body covered by scales, except head and thorax. Dorsum of head and above lateral line dark gray. Lighter color below lateral line and abdomen, without body color spots. Mouth inferior, curved, processus dentiformis absent, jaws completely covered by lips (Fig. <xref ref-type="fig" rid="F1">1H</xref>), snout length shorter than postorbital length of head, visible wrinkles present on surface of lip, lower lip with V-shaped median notch completely interrupted by longitudinal groove (Fig. <xref ref-type="fig" rid="F1">1C</xref>). Anterior and posterior nostrils closely adjacent, base of anterior nostril tubular, tip elongated to whisker-like, nostril barbel length 90.4%–140.2% of eye diameter.</p><table-wrap id="T1" position="float" orientation="portrait"><label>Table 1.</label><caption><p>Morphometric and meristic data of <italic><tp:taxon-name><tp:taxon-name-part taxon-name-part-type="genus" reg="Oreonectes">Oreonectes</tp:taxon-name-part> <tp:taxon-name-part taxon-name-part-type="species" reg="qinae">qinae</tp:taxon-name-part></tp:taxon-name></italic> sp. nov.</p></caption><table id="TID0EDTAG" rules="all"><tbody><tr><th rowspan="2" colspan="1">Characters</th><th rowspan="2" colspan="1">Holotype (female)</th><th rowspan="1" colspan="2">Paratypes (mean ± SD)</th></tr><tr><th rowspan="1" colspan="1">Females (<italic>N</italic> = 11)</th><th rowspan="1" colspan="1">Males (<italic>N</italic> = 2)</th></tr><tr><td rowspan="1" colspan="1">Total length (mm)</td><td rowspan="1" colspan="1">97.9</td><td rowspan="1" colspan="1">34.9–87.2 (58.2 ± 22.5)</td><td rowspan="1" colspan="1">38.7–63.9 (51.3 ± 17.8)</td></tr><tr><td rowspan="1" colspan="1">Standard length (mm)</td><td rowspan="1" colspan="1">77.0</td><td rowspan="1" colspan="1">28.1–69.4 (46.3 ± 17.3)</td><td rowspan="1" colspan="1">30.9–52.4 (41.7 ± 15.2)</td></tr><tr><td rowspan="1" colspan="4">Percentage of standard length (%)</td></tr><tr><td rowspan="1" colspan="1">Deepest body depth</td><td rowspan="1" colspan="1">17.5</td><td rowspan="1" colspan="1">11.0–16.4 (14.3 ± 1.6)</td><td rowspan="1" colspan="1">13.1–13.3 (13.2 ± 0.1)</td></tr><tr><td rowspan="1" colspan="1">Body width</td><td rowspan="1" colspan="1">15.5</td><td rowspan="1" colspan="1">7.8–15.8 (11.1 ± 3.0)</td><td rowspan="1" colspan="1">7.3–12.1 (9.7 ± 3.4)</td></tr><tr><td rowspan="1" colspan="1">Head width</td><td rowspan="1" colspan="1">17.0</td><td rowspan="1" colspan="1">14.6–16.3 (15.5 ± 0.7)</td><td rowspan="1" colspan="1">13.6–15.7 (14.7 ± 1.5)</td></tr><tr><td rowspan="1" colspan="1">Head depth</td><td rowspan="1" colspan="1">11.8</td><td rowspan="1" colspan="1">10.5–12.3 (11.4 ± 0.5)</td><td rowspan="1" colspan="1">10.6–10.8 (10.7 ± 0.1)</td></tr><tr><td rowspan="1" colspan="1">Head length</td><td rowspan="1" colspan="1">23.4</td><td rowspan="1" colspan="1">22.6–25.1 (23.9 ± 0.7)</td><td rowspan="1" colspan="1">21.8–24.3 (23.0 ± 1.7)</td></tr><tr><td rowspan="1" colspan="1">Predorsal length</td><td rowspan="1" colspan="1">62.7</td><td rowspan="1" colspan="1">60.0–63.9 (62.3 ± 1.1)</td><td rowspan="1" colspan="1">59.7–61.4 (60.5 ± 1.2)</td></tr><tr><td rowspan="1" colspan="1">Preventral length</td><td rowspan="1" colspan="1">53.4</td><td rowspan="1" colspan="1">51.5–56.4 (54.4 ± 1.5)</td><td rowspan="1" colspan="1">51.0–51.5 (51.3 ± 0.3)</td></tr><tr><td rowspan="1" colspan="1">Preanal length</td><td rowspan="1" colspan="1">77.9</td><td rowspan="1" colspan="1">77.6–80.4 (79.2 ± 1.0)</td><td rowspan="1" colspan="1">78.1–81.6 (79.9 ± 2.4)</td></tr><tr><td rowspan="1" colspan="1">Preanus length</td><td rowspan="1" colspan="1">72.9</td><td rowspan="1" colspan="1">70.6–74.1 (72.6 ± 1.2)</td><td rowspan="1" colspan="1">71.0–71.8 (71.4 ± 0.5)</td></tr><tr><td rowspan="1" colspan="1">Pectoral-fin length</td><td rowspan="1" colspan="1">19.5</td><td rowspan="1" colspan="1">17.1–21.0 (19.2 ± 1.1)</td><td rowspan="1" colspan="1">18.0–19.7 (18.8 ± 1.2)</td></tr><tr><td rowspan="1" colspan="1">Distance between pectoral fin and pelvic fin</td><td rowspan="1" colspan="1">30.7</td><td rowspan="1" colspan="1">27.1–33.8 (30.2 ± 2.1)</td><td rowspan="1" colspan="1">27.0–30.9 (28.9 ± 2.7)</td></tr><tr><td rowspan="1" colspan="1">Pelvic-fin length</td><td rowspan="1" colspan="1">17.0</td><td rowspan="1" colspan="1">15.5–18.0 (17.1 ± 0.8)</td><td rowspan="1" colspan="1">16.9–20.9 (18.9 ± 2.8)</td></tr><tr><td rowspan="1" colspan="1">Distance between pelvic fin and anal fin</td><td rowspan="1" colspan="1">24.4</td><td rowspan="1" colspan="1">21.7–26.7 (25.1 ± 1.4)</td><td rowspan="1" colspan="1">27.3–29.8 (28.6 ± 1.7)</td></tr><tr><td rowspan="1" colspan="1">Caudal-peduncle length</td><td rowspan="1" colspan="1">13.6</td><td rowspan="1" colspan="1">10.7–15.2 (13.1 ± 1.0)</td><td rowspan="1" colspan="1">12.2–13.3 (12.7 ± 0.7)</td></tr><tr><td rowspan="1" colspan="1">Caudal-peduncle depth</td><td rowspan="1" colspan="1">12.8</td><td rowspan="1" colspan="1">10.1–12.8 (11.2 ± 0.9)</td><td rowspan="1" colspan="1">10.9–11.2 (11.0 ± 0.2)</td></tr><tr><td rowspan="1" colspan="4">Percentage of lateral head length (%)</td></tr><tr><td rowspan="1" colspan="1">Eye diameter</td><td rowspan="1" colspan="1">16.0</td><td rowspan="1" colspan="1">13.0–22.5 (18.3 ± 3.2)</td><td rowspan="1" colspan="1">17.9–18.7 (18.3 ± 0.5)</td></tr><tr><td rowspan="1" colspan="1">Interorbital width</td><td rowspan="1" colspan="1">45.8</td><td rowspan="1" colspan="1">36.7–46.4 (40.3 ± 3.5)</td><td rowspan="1" colspan="1">37.8–41.7 (39.8 ± 2.7)</td></tr><tr><td rowspan="1" colspan="1">Postorbital length</td><td rowspan="1" colspan="1">54.3</td><td rowspan="1" colspan="1">50.6–55.3 (53.3 ± 1.6)</td><td rowspan="1" colspan="1">48.7–49.9 (49.3 ± 0.8)</td></tr><tr><td rowspan="1" colspan="1">Snout length</td><td rowspan="1" colspan="1">30.3</td><td rowspan="1" colspan="1">30.1–36.1 (32.5 ± 2.0)</td><td rowspan="1" colspan="1">33.7–37.9 (35.8 ± 2.9)</td></tr><tr><td rowspan="1" colspan="4">Percentage of caudal-peduncle length (%)</td></tr><tr><td rowspan="1" colspan="1">Caudal-peduncle depth</td><td rowspan="1" colspan="1">93.9</td><td rowspan="1" colspan="1">76.0–99.4 (86.5 ± 8.6)</td><td rowspan="1" colspan="1">84.5–89.1 (86.8 ± 3.2)</td></tr><tr><td rowspan="1" colspan="4">Counts</td></tr><tr><td rowspan="1" colspan="1">Dorsal-fin rays</td><td rowspan="1" colspan="1">3, 7</td><td rowspan="1" colspan="1">3, 7–8</td><td rowspan="1" colspan="1">3, 7</td></tr><tr><td rowspan="1" colspan="1">Pectoral-fin rays</td><td rowspan="1" colspan="1">2, 9</td><td rowspan="1" colspan="1">2, 9–10</td><td rowspan="1" colspan="1">2, 10</td></tr><tr><td rowspan="1" colspan="1">Pelvic-fin rays</td><td rowspan="1" colspan="1">2, 6</td><td rowspan="1" colspan="1">2, 6–7</td><td rowspan="1" colspan="1">2, 7</td></tr><tr><td rowspan="1" colspan="1">Anal-fin rays</td><td rowspan="1" colspan="1">3, 5</td><td rowspan="1" colspan="1">3, 5</td><td rowspan="1" colspan="1">3, 5</td></tr><tr><td rowspan="1" colspan="1">Branched caudal-fin rays</td><td rowspan="1" colspan="1">16</td><td rowspan="1" colspan="1">16</td><td rowspan="1" colspan="1">16</td></tr></tbody></table></table-wrap><fig id="F1" position="float" orientation="portrait"><object-id xmlns:xlink="http://www.w3.org/1999/xlink" content-type="doi" xlink:type="simple">10.3897/zookeys.1255.158447.figure1</object-id><object-id xmlns:xlink="http://www.w3.org/1999/xlink" content-type="arpha" xlink:type="simple">845A31B0-C9DA-571C-9681-AB21A085726E</object-id><label>Figure 1.</label><caption><p><italic><tp:taxon-name><tp:taxon-name-part taxon-name-part-type="genus" reg="Oreonectes">Oreonectes</tp:taxon-name-part> <tp:taxon-name-part taxon-name-part-type="species" reg="qinae">qinae</tp:taxon-name-part></tp:taxon-name></italic> sp. nov. A–C. Lateral, dorsal, and ventral views of holotype KIZ20240559 (♀); D. Live photo of female, photo by Zhou Jia-Jun; E–G. Lateral, dorsal, and ventral views of paratype KIZ20240564 (♂); H. Ventral view of head of holotype KIZ20240559 (♀) I. Photo of the gill rakers.</p></caption><graphic xmlns:xlink="http://www.w3.org/1999/xlink" xlink:href="zookeys-1255-365_article-158447__-g001.jpg" position="float" orientation="portrait" xlink:type="simple" id="oo_1440325.jpg"><uri content-type="original_file" xlink:type="simple">https://binary.pensoft.net/fig/1440325</uri></graphic></fig><p>Three pairs of barbels, well-developed, inner rostral barbel length 30.2%–39.1% of <abbrev xmlns:xlink="http://www.w3.org/1999/xlink" xlink:title="lateral head length" id="ABBRID0EOUAE" xlink:type="simple">HL</abbrev>, reaching anterior nostril; outer rostral barbel length 47.3%–57.3% of <abbrev xmlns:xlink="http://www.w3.org/1999/xlink" xlink:title="lateral head length" id="ABBRID0ESUAE" xlink:type="simple">HL</abbrev>, extending to posterior margin of eye; maxillary barbel length 40.8%–50.9% of <abbrev xmlns:xlink="http://www.w3.org/1999/xlink" xlink:title="lateral head length" id="ABBRID0EWUAE" xlink:type="simple">HL</abbrev>, not reaching posterior margin of opercula. Eyes normal, interorbital width greater than eye diameter, eye diameter 13.0%–22.5% of <abbrev xmlns:xlink="http://www.w3.org/1999/xlink" xlink:title="lateral head length" id="ABBRID0E1UAE" xlink:type="simple">HL</abbrev>. Tip of pelvic fin close to, but not reaching, anus (Fig. <xref ref-type="fig" rid="F1">1</xref>). Dorsal-fin origin posterior to pelvic-fin origin. Distance between anus and tip of anal fin 0.9–2.0 times eye diameter. Caudal fin rounded. Caudal-peduncle length greater than width, caudal-peduncle depth 76.0%–99.4% of length, adipose crests along both dorsal and ventral sides absent.</p><p>Three unbranched and seven to eight branched dorsal-fin rays, dorsal-fin rays dark, membrane transparent and scattered with black pigments, two unbranched and nine to 10 branched pectoral-fin rays, two unbranched and six to seven branched pelvic-fin rays, three unbranched and five branched anal-fin rays, 16 branched caudal-fin rays. Inner-gill rakers on first gill arch 12 (2). Cephalic lateral-line system well-developed, 9–10+4 infraorbital pores, 7–8 supraorbital canal pores, six supratemporal canal pores, 9–10 preoperculo-mandibular canal pores. Lateral line incomplete, with 11–13 lateral-line pores, last lateral-line pore not reaching tip of pectoral fin.</p><p>Posterior chamber of swim bladder degenerated, only 1.5 times eye diameter (Fig. <xref ref-type="fig" rid="F2">2A</xref>). Stomach U-shaped, intestine curved along stomach, leading directly to anus (Fig. <xref ref-type="fig" rid="F2">2B</xref>).</p><fig id="F2" position="float" orientation="portrait"><object-id xmlns:xlink="http://www.w3.org/1999/xlink" content-type="doi" xlink:type="simple">10.3897/zookeys.1255.158447.figure2</object-id><object-id xmlns:xlink="http://www.w3.org/1999/xlink" content-type="arpha" xlink:type="simple">9A80300D-DF59-5799-BFBC-6AD677F991F2</object-id><label>Figure 2.</label><caption><p>Morphological characteristics of paratype KIZ20240563 (♂) of <italic><tp:taxon-name><tp:taxon-name-part taxon-name-part-type="genus" reg="Oreonectes">Oreonectes</tp:taxon-name-part> <tp:taxon-name-part taxon-name-part-type="species" reg="qinae">qinae</tp:taxon-name-part></tp:taxon-name></italic> sp. nov., stomach and intestine (A); Anterior and posterior chambers (B).</p></caption><graphic xmlns:xlink="http://www.w3.org/1999/xlink" xlink:href="zookeys-1255-365_article-158447__-g002.jpg" position="float" orientation="portrait" xlink:type="simple" id="oo_1440326.jpg"><uri content-type="original_file" xlink:type="simple">https://binary.pensoft.net/fig/1440326</uri></graphic></fig></tp:treatment-sec><tp:treatment-sec sec-type="Genetic comparisons" id="SECID0EFWAE"><title>Genetic comparisons.</title><p><abbrev xmlns:xlink="http://www.w3.org/1999/xlink" xlink:title="Bayesian inference" id="ABBRID0ELWAE" xlink:type="simple">BI</abbrev> analysis based on 1116 bp of <italic><abbrev xmlns:xlink="http://www.w3.org/1999/xlink" xlink:title="mitochondrial cytochrome b" id="ABBRID0EQWAE" xlink:type="simple">Cytb</abbrev></italic> sequences produced consistent topologies. The phylogenetic reconstruction confirmed the validity of the new species, with high nodal support (BPP ≥ 0.95). All <italic><tp:taxon-name><tp:taxon-name-part taxon-name-part-type="genus" reg="Oreonectes">Oreonectes</tp:taxon-name-part></tp:taxon-name></italic> species formed a well-supported monophyletic group, phylogenetically resolved as the sister lineage to the clade containing <italic><tp:taxon-name><tp:taxon-name-part taxon-name-part-type="genus" reg="Guinemachilus">Guinemachilus</tp:taxon-name-part></tp:taxon-name></italic> and <italic><tp:taxon-name><tp:taxon-name-part taxon-name-part-type="genus" reg="Micronemacheilus">Micronemacheilus</tp:taxon-name-part></tp:taxon-name></italic>. <italic><tp:taxon-name><tp:taxon-name-part taxon-name-part-type="genus" reg="Oreonectes">Oreonectes</tp:taxon-name-part> <tp:taxon-name-part taxon-name-part-type="species" reg="qinae">qinae</tp:taxon-name-part></tp:taxon-name></italic> sp. nov. formed a highly supported clade with <italic><tp:taxon-name><tp:taxon-name-part taxon-name-part-type="genus" reg="Oreonectes">O.</tp:taxon-name-part> <tp:taxon-name-part taxon-name-part-type="species" reg="damingshanensis">damingshanensis</tp:taxon-name-part></tp:taxon-name></italic> and <italic><tp:taxon-name><tp:taxon-name-part taxon-name-part-type="genus" reg="Oreonectes">O.</tp:taxon-name-part> <tp:taxon-name-part taxon-name-part-type="species" reg="zhangi">zhangi</tp:taxon-name-part></tp:taxon-name></italic> (Fig. <xref ref-type="fig" rid="F3">3</xref>). Uncorrected <italic>p</italic>-distances based on <italic><abbrev xmlns:xlink="http://www.w3.org/1999/xlink" xlink:title="mitochondrial cytochrome b" id="ABBRID0ERYAE" xlink:type="simple">Cytb</abbrev></italic> between <italic><tp:taxon-name><tp:taxon-name-part taxon-name-part-type="genus" reg="Oreonectes">Oreonectes</tp:taxon-name-part> <tp:taxon-name-part taxon-name-part-type="species" reg="qinae">qinae</tp:taxon-name-part></tp:taxon-name></italic> sp. nov. and the nine other species ranged from 1.4% (<italic><tp:taxon-name><tp:taxon-name-part taxon-name-part-type="genus" reg="Oreonectes">O.</tp:taxon-name-part> <tp:taxon-name-part taxon-name-part-type="species" reg="damingshanensis">damingshanensis</tp:taxon-name-part></tp:taxon-name></italic>) to 8.7% (<italic><tp:taxon-name><tp:taxon-name-part taxon-name-part-type="genus" reg="Oreonectes">O.</tp:taxon-name-part> <tp:taxon-name-part taxon-name-part-type="species" reg="guananensis">guananensis</tp:taxon-name-part></tp:taxon-name></italic>) (Table <xref ref-type="table" rid="T2">2</xref>).</p><table-wrap id="T2" position="float" orientation="portrait"><label>Table 2.</label><caption><p>Uncorrected <italic>p</italic>-distances (%) between 10 <italic><tp:taxon-name><tp:taxon-name-part taxon-name-part-type="genus" reg="Oreonectes">Oreonectes</tp:taxon-name-part></tp:taxon-name></italic> species based on cytochrome <italic>b</italic> (<italic><abbrev xmlns:xlink="http://www.w3.org/1999/xlink" xlink:title="mitochondrial cytochrome b" id="ABBRID0EP1AE" xlink:type="simple">Cytb</abbrev></italic>).</p></caption><table id="TID0EBGBG" rules="all"><tbody><tr><th rowspan="1" colspan="1">ID</th><th rowspan="1" colspan="1">Species</th><th rowspan="1" colspan="1">1</th><th rowspan="1" colspan="1">2</th><th rowspan="1" colspan="1">3</th><th rowspan="1" colspan="1">4</th><th rowspan="1" colspan="1">5</th><th rowspan="1" colspan="1">6</th><th rowspan="1" colspan="1">7</th><th rowspan="1" colspan="1">8</th><th rowspan="1" colspan="1">9</th></tr><tr><td rowspan="1" colspan="1">1</td><td rowspan="1" colspan="1"><italic><tp:taxon-name><tp:taxon-name-part taxon-name-part-type="genus" reg="Oreonectes">Oreonectes</tp:taxon-name-part> <tp:taxon-name-part taxon-name-part-type="species" reg="qinae">qinae</tp:taxon-name-part></tp:taxon-name></italic> sp. nov.</td><td rowspan="1" colspan="1"/><td rowspan="1" colspan="1"/><td rowspan="1" colspan="1"/><td rowspan="1" colspan="1"/><td rowspan="1" colspan="1"/><td rowspan="1" colspan="1"/><td rowspan="1" colspan="1"/><td rowspan="1" colspan="1"/><td rowspan="1" colspan="1"/></tr><tr><td rowspan="1" colspan="1">2</td><td rowspan="1" colspan="1">
                      <italic>
                        <tp:taxon-name><tp:taxon-name-part taxon-name-part-type="genus" reg="Oreonectes">Oreonectes</tp:taxon-name-part> <tp:taxon-name-part taxon-name-part-type="species" reg="andongensis">andongensis</tp:taxon-name-part></tp:taxon-name>
                      </italic>
                    </td><td rowspan="1" colspan="1">5.5</td><td rowspan="1" colspan="1"/><td rowspan="1" colspan="1"/><td rowspan="1" colspan="1"/><td rowspan="1" colspan="1"/><td rowspan="1" colspan="1"/><td rowspan="1" colspan="1"/><td rowspan="1" colspan="1"/><td rowspan="1" colspan="1"/></tr><tr><td rowspan="1" colspan="1">3</td><td rowspan="1" colspan="1">
                      <italic>
                        <tp:taxon-name><tp:taxon-name-part taxon-name-part-type="genus" reg="Oreonectes">Oreonectes</tp:taxon-name-part> <tp:taxon-name-part taxon-name-part-type="species" reg="damingshanensis">damingshanensis</tp:taxon-name-part></tp:taxon-name>
                      </italic>
                    </td><td rowspan="1" colspan="1">1.4</td><td rowspan="1" colspan="1">6.8</td><td rowspan="1" colspan="1"/><td rowspan="1" colspan="1"/><td rowspan="1" colspan="1"/><td rowspan="1" colspan="1"/><td rowspan="1" colspan="1"/><td rowspan="1" colspan="1"/><td rowspan="1" colspan="1"/></tr><tr><td rowspan="1" colspan="1">4</td><td rowspan="1" colspan="1">
                      <italic>
                        <tp:taxon-name><tp:taxon-name-part taxon-name-part-type="genus" reg="Oreonectes">Oreonectes</tp:taxon-name-part> <tp:taxon-name-part taxon-name-part-type="species" reg="guilinensis">guilinensis</tp:taxon-name-part></tp:taxon-name>
                      </italic>
                    </td><td rowspan="1" colspan="1">6.9</td><td rowspan="1" colspan="1">6.9</td><td rowspan="1" colspan="1">7.2</td><td rowspan="1" colspan="1"/><td rowspan="1" colspan="1"/><td rowspan="1" colspan="1"/><td rowspan="1" colspan="1"/><td rowspan="1" colspan="1"/><td rowspan="1" colspan="1"/></tr><tr><td rowspan="1" colspan="1">5</td><td rowspan="1" colspan="1">
                      <italic>
                        <tp:taxon-name><tp:taxon-name-part taxon-name-part-type="genus" reg="Oreonectes">Oreonectes</tp:taxon-name-part> <tp:taxon-name-part taxon-name-part-type="species" reg="guananensis">guananensis</tp:taxon-name-part></tp:taxon-name>
                      </italic>
                    </td><td rowspan="1" colspan="1">8.7</td><td rowspan="1" colspan="1">7.0</td><td rowspan="1" colspan="1">8.6</td><td rowspan="1" colspan="1">8.8</td><td rowspan="1" colspan="1"/><td rowspan="1" colspan="1"/><td rowspan="1" colspan="1"/><td rowspan="1" colspan="1"/><td rowspan="1" colspan="1"/></tr><tr><td rowspan="1" colspan="1">6</td><td rowspan="1" colspan="1">
                      <italic>
                        <tp:taxon-name><tp:taxon-name-part taxon-name-part-type="genus" reg="Oreonectes">Oreonectes</tp:taxon-name-part> <tp:taxon-name-part taxon-name-part-type="species" reg="luochengensis">luochengensis</tp:taxon-name-part></tp:taxon-name>
                      </italic>
                    </td><td rowspan="1" colspan="1">7.4</td><td rowspan="1" colspan="1">6.2</td><td rowspan="1" colspan="1">7.5</td><td rowspan="1" colspan="1">8.1</td><td rowspan="1" colspan="1">3.5</td><td rowspan="1" colspan="1"/><td rowspan="1" colspan="1"/><td rowspan="1" colspan="1"/><td rowspan="1" colspan="1"/></tr><tr><td rowspan="1" colspan="1">7</td><td rowspan="1" colspan="1">
                      <italic>
                        <tp:taxon-name><tp:taxon-name-part taxon-name-part-type="genus" reg="Oreonectes">Oreonectes</tp:taxon-name-part> <tp:taxon-name-part taxon-name-part-type="species" reg="platycephalus">platycephalus</tp:taxon-name-part></tp:taxon-name>
                      </italic>
                    </td><td rowspan="1" colspan="1">2.2</td><td rowspan="1" colspan="1">3.9</td><td rowspan="1" colspan="1">2.0</td><td rowspan="1" colspan="1">2.0</td><td rowspan="1" colspan="1">5.6</td><td rowspan="1" colspan="1">4.9</td><td rowspan="1" colspan="1"/><td rowspan="1" colspan="1"/><td rowspan="1" colspan="1"/></tr><tr><td rowspan="1" colspan="1">8</td><td rowspan="1" colspan="1">
                      <italic>
                        <tp:taxon-name><tp:taxon-name-part taxon-name-part-type="genus" reg="Oreonectes">Oreonectes</tp:taxon-name-part> <tp:taxon-name-part taxon-name-part-type="species" reg="polystigmus">polystigmus</tp:taxon-name-part></tp:taxon-name>
                      </italic>
                    </td><td rowspan="1" colspan="1">5.9</td><td rowspan="1" colspan="1">5.3</td><td rowspan="1" colspan="1">5.7</td><td rowspan="1" colspan="1">7.1</td><td rowspan="1" colspan="1">6.1</td><td rowspan="1" colspan="1">6.0</td><td rowspan="1" colspan="1">3.6</td><td rowspan="1" colspan="1"/><td rowspan="1" colspan="1"/></tr><tr><td rowspan="1" colspan="1">9</td><td rowspan="1" colspan="1">
                      <italic>
                        <tp:taxon-name><tp:taxon-name-part taxon-name-part-type="genus" reg="Oreonectes">Oreonectes</tp:taxon-name-part> <tp:taxon-name-part taxon-name-part-type="species" reg="yuedongensis">yuedongensis</tp:taxon-name-part></tp:taxon-name>
                      </italic>
                    </td><td rowspan="1" colspan="1">5.0</td><td rowspan="1" colspan="1">5.2</td><td rowspan="1" colspan="1">5.6</td><td rowspan="1" colspan="1">4.8</td><td rowspan="1" colspan="1">6.8</td><td rowspan="1" colspan="1">6.2</td><td rowspan="1" colspan="1">2.6</td><td rowspan="1" colspan="1">4.9</td><td rowspan="1" colspan="1"/></tr><tr><td rowspan="1" colspan="1">10</td><td rowspan="1" colspan="1">
                      <italic>
                        <tp:taxon-name><tp:taxon-name-part taxon-name-part-type="genus" reg="Oreonectes">Oreonectes</tp:taxon-name-part> <tp:taxon-name-part taxon-name-part-type="species" reg="zhangi">zhangi</tp:taxon-name-part></tp:taxon-name>
                      </italic>
                    </td><td rowspan="1" colspan="1">4.5</td><td rowspan="1" colspan="1">6.8</td><td rowspan="1" colspan="1">4.2</td><td rowspan="1" colspan="1">7.3</td><td rowspan="1" colspan="1">9.0</td><td rowspan="1" colspan="1">7.2</td><td rowspan="1" colspan="1">3.5</td><td rowspan="1" colspan="1">6.3</td><td rowspan="1" colspan="1">5.4</td></tr></tbody></table></table-wrap><fig id="F3" position="float" orientation="portrait"><object-id xmlns:xlink="http://www.w3.org/1999/xlink" content-type="doi" xlink:type="simple">10.3897/zookeys.1255.158447.figure3</object-id><object-id xmlns:xlink="http://www.w3.org/1999/xlink" content-type="arpha" xlink:type="simple">E5309544-ADC3-51A2-A6DC-60477B6573A7</object-id><label>Figure 3.</label><caption><p>Bayesian phylogram of <italic><tp:taxon-name><tp:taxon-name-part taxon-name-part-type="genus" reg="Oreonectes">Oreonectes</tp:taxon-name-part></tp:taxon-name></italic> based on cytochrome <italic>b</italic> (<italic><abbrev xmlns:xlink="http://www.w3.org/1999/xlink" xlink:title="mitochondrial cytochrome b" id="ABBRID0EYKAG" xlink:type="simple">Cytb</abbrev></italic>) sequences. Numbers on branches represent <abbrev xmlns:xlink="http://www.w3.org/1999/xlink" xlink:title="Bayesian posterior probabilities" id="ABBRID0E3KAG" xlink:type="simple">BPPs</abbrev> from <abbrev xmlns:xlink="http://www.w3.org/1999/xlink" xlink:title="Bayesian inference" id="ABBRID0EALAG" xlink:type="simple">BI</abbrev>.</p></caption><graphic xmlns:xlink="http://www.w3.org/1999/xlink" xlink:href="zookeys-1255-365_article-158447__-g003.jpg" position="float" orientation="portrait" xlink:type="simple" id="oo_1440327.jpg"><uri content-type="original_file" xlink:type="simple">https://binary.pensoft.net/fig/1440327</uri></graphic></fig></tp:treatment-sec><tp:treatment-sec sec-type="Sexual dimorphism" id="SECID0EJLAG"><title>Sexual dimorphism.</title><p>Mature males with genital papilla positioned immediately posterior to anus; gonopore opening at tip of fleshy prominence (Fig. <xref ref-type="fig" rid="F1">1G</xref>); feature absent in females (Fig. <xref ref-type="fig" rid="F1">1C</xref>). Females generally larger than males, with pelvic-fin length measuring 17.33% of <abbrev xmlns:xlink="http://www.w3.org/1999/xlink" xlink:title="standard length" id="ABBRID0EXLAG" xlink:type="simple">SL</abbrev> in female KIZ2024010559 vs. 16.9% in male KIZ2024010564.</p></tp:treatment-sec><tp:treatment-sec sec-type="Coloration" id="SECID0E2LAG"><title>Coloration.</title><p>Dorsum of head and above lateral line dark gray. Lighter color below lateral line and abdomen, without body color spots. In both sexes, distinct black stripe extending from lateral line to caudal-fin base; caudal-fin base black. In life, body dark gray except abdomen pinkish; small black spots covering body except on abdomen; no irregular spots (Fig. <xref ref-type="fig" rid="F1">1D</xref>). Dorsal fin with black pigments on fin membrane. In formalin-fixed specimens, body color, black spots, and stripe somewhat faded, dark gray above head and lateral line, light color below lateral line, abdomen white (Fig. <xref ref-type="fig" rid="F1">1A–C, E–G</xref>).</p></tp:treatment-sec><tp:treatment-sec sec-type="distribution" id="SECID0EJMAG"><title>Distribution and habitat.</title><p><italic><tp:taxon-name><tp:taxon-name-part taxon-name-part-type="genus" reg="Oreonectes">Oreonectes</tp:taxon-name-part> <tp:taxon-name-part taxon-name-part-type="species" reg="qinae">qinae</tp:taxon-name-part></tp:taxon-name></italic> sp. nov. is currently only known from Gutingshan Forest Park, Youfeng District, Liuzhou City, Guangxi Zhuang Autonomous Region, China, in the Liujiang River drainage (<named-content xmlns:xlink="http://www.w3.org/1999/xlink" content-type="dwc:verbatimCoordinates" xlink:type="simple"><named-content content-type="geo-json" specific-use="{&#34;type&#34;:&#34;Point&#34;,&#34;coordinates&#34;:[109.516950,24.323250]}" id="NCID0E4MAG" xlink:type="simple">24.32325°N, 109.51695°E</named-content></named-content>) (Fig. <xref ref-type="fig" rid="F4">4A</xref>). The species inhabits small streamlets with water depths ranging from 0.5 to 1.5 m, characterized by rocky substrate and abundant macrophyte growth, providing suitable habitat conditions (Fig. <xref ref-type="fig" rid="F4">4B</xref>). Other aquatic species observed in the same streamlet include the crab <italic><tp:taxon-name><tp:taxon-name-part taxon-name-part-type="genus" reg="Qianguimon">Qianguimon</tp:taxon-name-part> <tp:taxon-name-part taxon-name-part-type="species" reg="splendidum">splendidum</tp:taxon-name-part></tp:taxon-name></italic> Huang, 2018, and the shrimp <italic><tp:taxon-name><tp:taxon-name-part taxon-name-part-type="genus" reg="Caridina">Caridina</tp:taxon-name-part> <tp:taxon-name-part taxon-name-part-type="species" reg="huananensis">huananensis</tp:taxon-name-part></tp:taxon-name></italic> Liang, 2004; there is no other fish in the habitat.</p><fig id="F4" position="float" orientation="portrait"><object-id xmlns:xlink="http://www.w3.org/1999/xlink" content-type="doi" xlink:type="simple">10.3897/zookeys.1255.158447.figure4</object-id><object-id xmlns:xlink="http://www.w3.org/1999/xlink" content-type="arpha" xlink:type="simple">BD512D5A-8137-550B-9C58-E10AED799C7C</object-id><label>Figure 4.</label><caption><p>Distribution of <italic><tp:taxon-name><tp:taxon-name-part taxon-name-part-type="genus" reg="Oreonectes">Oreonectes</tp:taxon-name-part> <tp:taxon-name-part taxon-name-part-type="species" reg="qinae">qinae</tp:taxon-name-part></tp:taxon-name></italic> sp. nov. in Guangxi, China (A); Habitat photo of type locality at time of collection (B).</p></caption><graphic xmlns:xlink="http://www.w3.org/1999/xlink" xlink:href="zookeys-1255-365_article-158447__-g004.jpg" position="float" orientation="portrait" xlink:type="simple" id="oo_1440328.jpg"><uri content-type="original_file" xlink:type="simple">https://binary.pensoft.net/fig/1440328</uri></graphic></fig></tp:treatment-sec></tp:taxon-treatment>
